# Supplementary material for: Pathogenic mutations in the chromokinesin KIF22 disrupt anaphase chromosome segregation
Source: eLife. 2022 Jun 22;11:e78653. doi: 10.7554/eLife.78653 (PMC9302971; doi:10.7554/eLife.78653)
Supplement: Figure 2—source data 1. — KIF22-GFP intensities measured in FRAP assays. [file elife-78653-fig2-data1.zip]

Archive with 3 entries (2 files):
- Figure 2 - Source Data 1/
- Figure 2 - Source Data 1/F2 FRAP.xlsx
- __MACOSX/Figure 2 - Source Data 1/._F2 FRAP.xlsx
