# Supplementary material for: Pathogenic mutations in the chromokinesin KIF22 disrupt anaphase chromosome segregation
Source: eLife. 2022 Jun 22;11:e78653. doi: 10.7554/eLife.78653 (PMC9302971; doi:10.7554/eLife.78653)
Supplement: Figure 2—figure supplement 1—source data 1. — KIF22 expression levels in HeLa-Kyoto and RPE-1 cell lines. Counts of number of chromosomes in metaphase chromosome spreads prepared from RPE-1 acceptor cells. [file elife-78653-fig2-figsupp1-data1.zip]

Archive with 7 entries (6 files):
- Figure 2 - Figure Supplement 2 - Source Data 1/
- Figure 2 - Figure Supplement 2 - Source Data 1/F2 FS1 KIF22 Expression HeLaK.xlsx
- __MACOSX/Figure 2 - Figure Supplement 2 - Source Data 1/._F2 FS1 KIF22 Expression HeLaK.xlsx
- Figure 2 - Figure Supplement 2 - Source Data 1/F2 FS1 KIF22 Expression RPE1.xlsx
- __MACOSX/Figure 2 - Figure Supplement 2 - Source Data 1/._F2 FS1 KIF22 Expression RPE1.xlsx
- Figure 2 - Figure Supplement 2 - Source Data 1/F2 FS1 RPE1 Ploidy.xlsx
- __MACOSX/Figure 2 - Figure Supplement 2 - Source Data 1/._F2 FS1 RPE1 Ploidy.xlsx
