# Supplementary material for: Pathogenic mutations in the chromokinesin KIF22 disrupt anaphase chromosome segregation
Source: eLife. 2022 Jun 22;11:e78653. doi: 10.7554/eLife.78653 (PMC9302971; doi:10.7554/eLife.78653)
Supplement: Figure 2—figure supplement 1—source data 1. — KIF22 expression levels in HeLa-Kyoto and RPE-1 cell lines. Counts of number of chromosomes in metaphase chromosome spreads prepared from RPE-1 acceptor cells. [file elife-78653-fig2-figsupp1-data1.zip › Figure 2 - Figure Supplement 2 - Source Data 1/F2 FS1 KIF22 Expression HeLaK.xlsx]

## Sheet: Sheet1
Control Knockdown, Untreated
GFP	KIF22-GFP	KIF22-GFP R149Q	KIF22-GFP P148L	KIF22-GFP P148S	KIF22-GFP R149L	KIF22-GFP V475G
0.879265	0.551946	1.00257	1.08981	1.06726	0.833007	1.01588
0.92211	0.942663	1.10688	1.04092	1.06137	0.877103	1.05964
0.969651	0.991835	1.23544	0.957429	0.866864	1.04613	0.697036
1.11401	1.29681	1.11351	1.04995	0.911059	0.951133	0.85194
1.18028	1.08176	0.972468	0.706159	1.09345	1.05765	0.884547
0.919372	1.13498	1.04727	1.42073		1.23498	0.898549
1.0153		0.911919	0.884048			1.02202
		0.805114	0.850959			1.14362
		0.804834		1.19868	1.08577	1.06783
				1.09516	0.821457	0.941923
			1.22274	1.02726	0.945419	1.41701
		1.20861	0.578978	1.02207	1.08718
		1.1088	0.932572	1.13513	0.913823
		1.1468	0.934987	0.863882	1.02499	0.915546
		0.762027	0.695489	0.914081	1.03014	1.12164
		1.07661	1.05633	0.820622	1.09122	0.962598
1.0737	1.03048	1.05511	0.999206	0.92311		1.06552
0.81971	1.15326	0.891775	0.876181		1.1162	1.12604
0.972147	1.03104	0.690469	1.11112	0.729526	1.13866	0.916095
0.94144	1.07447	1.01725	1.5924	0.984829	0.8592	1.09143
0.969689	1.00312	0.888028		1.00821	0.932828	0.987042
0.972001	1.0744	1.0057		1.03099	1.14171	0.978371
1.07999	0.790628	1.07026	1.01141	1.23301	0.558219	0.873599
0.992169	0.84261	1.07856	0.908631	1.04641	1.15947	0.962123
1.00665			0.866703	0.90757	1.06022
1.17251			0.944276	0.733026	1.00017
		1.10928	1.27161	1.08293	0.872344	0.732319
1.12831	0.964391	0.831179	1.10903	1.07174	1.17877	1.08909
0.912056	1.23094	1.04544	0.754009	1.17176	0.96929	0.917467
0.924028	0.93482	0.96828	0.633054		1.01291	1.19903
1.11681	1.10404	1.04582	1.30982			1.18722
1.11428	0.89221		1.19146			0.947921
0.864052	0.9399					0.892484
0.879035	1.06365					1.03447
0.894029	1.09194
0.880085	0.94157
1.28732	0.836528
Control Knockdown, Doxycycline
GFP	KIF22-GFP	KIF22-GFP R149Q	KIF22-GFP P148L	KIF22-GFP P148S	KIF22-GFP R149L	KIF22-GFP V475G
0.810818	2.02507	3.08387	2.61156	1.41839	1.56155	2.76468
0.928717	3.81457	0.735733	1.60559	1.97424	2.05969	3.19495
1.30941	2.4062	0.404349	1.0435	1.82877	3.71386	2.47978
1.15292	2.82799	1.85495	1.56046	1.86347	3.02903	1.51437
0.942594	3.2184	3.30177	0.902502	1.96218	2.5381	1.80334
		3.45653	2.41438	2.00749	1.53711	3.87672
		1.95039	0.776415		3.2722	3.41111
		2.42054	0.977112			1.63915
		2.07502	4.16703	0.567181	0.57526	1.0488
		1.94317	1.29635	1.74191	0.547772	5.26779
		2.21462		1.00931	0.521704	2.66236
			4.57815	1.85974	1.07161
			5.99539	0.792293	0.712548
		2.09685	2.93892	1.24153	0.904395	1.47458
		3.97668	1.50113	2.97307	0.472955	2.56953
		1.22358	4.83197	0.627767	0.78712	1.23864
1.09259	1.50298	2.19493	7.69379	1.56714	0.777919	2.10014
0.756358	2.17435	4.12473	5.11031		0.747692	2.62669
1.10134	0.968671	1.18721	4.97902	1.95434	0.823556	2.37503
0.840821	1.9644	0.990412	4.97916	0.677089	0.696444	2.775
0.827396	2.77864	3.25754	1.32436	1.71086	1.36064	1.13162
0.829972	1.11408	1.82565		3.75987		1.35496
0.747096	2.45849	1.76794		3.32569	1.27926	1.3863
0.496267	1.6515	4.54311	4.67631	4.11584	1.90004	0.94263
	1.59069	3.17598	6.0347	1.16387	1.9097	1.77767
		1.70809	1.05473	0.980801	4.08292	1.17156
0.74538	2.14998		1.74571	2.90522	3.41896
0.872043	2.40015		3.82729	2.03862	1.97477
0.813506	0.541228	1.83987	2.27123	1.48836	3.01773	1.11003
0.795809	0.894731	0.972219	3.30847	2.05256	1.26119	1.62256
0.907043	0.951965	1.5595	1.80276		2.50199	0.80943
0.92944	2.45683	0.931307	5.37127		1.85389	1.56518
1.00523	1.63176	4.25388	3.15013			1.22235
0.910744	0.937387	0.865509				1.44146
1.00098	1.9469	0.939654				2.16262
0.893754	2.38281					1.14742
1.02306						1.21748
KIF22 Knockdown, Untreated
GFP	KIF22-GFP	KIF22-GFP R149Q	KIF22-GFP P148L	KIF22-GFP P148S	KIF22-GFP R149L	KIF22-GFP V475G
0.159638	0.104714	0.196966	0.137402	0.119023	0.130422	0.062541
0.168869	0.119661	0.151971	0.107564	0.103337	0.13515	0.08788
0.138993	0.147064	0.128294	0.14033	0.097402	0.11906	0.091265
0.149685	0.109416	0.145635	0.131205	0.122615		0.107647
	0.134954	0.161848	0.160537	0.101611	0.105523	0.080288
	0.144148	0.184766	0.178038	0.132268		0.077484
		0.297084	0.153712			0.137599
		0.169157	0.137841			0.11768
		0.139087	0.133766	0.093692	0.0813	0.117352
		0.180745		0.093593	0.070084	0.113158
			0.105917	0.086318	0.086421
			0.083287	0.085736	0.081767
		0.148204	0.08316	0.081146	0.079383	0.097083
		0.118838	0.095882	0.090985	0.08612	0.136942
		0.123793	0.047387	0.076293	0.076048	0.129224
		0.121059	0.157437	0.076905	0.055793	0.157266
0.126845	0.111922	0.12531	0.169328		0.088096	0.102973
0.090006	0.131702	0.143173	0.122465	0.131666	0.088376	0.125101
0.112099	0.098846	0.164553	0.141371	0.12661	0.065002	0.115497
0.114249	0.10074	0.141822	0.124929	0.214209	0.091678	0.112047
0.110945	0.106608	0.108931	0.153066	0.131206		0.115952
0.118531	0.089154	0.110896		0.129215	0.158578	0.112664
0.104478	0.094855	0.131874		0.131815	0.10845
	0.091241		0.166543	0.134305	0.12499
	0.094741		0.169638	0.117208	0.151234	0.142832
	0.11449	0.154054	0.162101		0.145043	0.137867
	0.122996	0.157628	0.172973		0.134885	0.130769
	0.113739	0.169293	0.169003			0.1381
	0.099838	0.165423	0.209896			0.166922
		0.159347	0.182843
0.130392	0.140661	0.189242	0.183218
0.136844	0.152769		0.207003
0.159763	0.093003		0.154381
0.153834	0.133766		0.169391
0.173769	0.120276		0.19641
0.162403	0.160426
0.194273	0.158791
0.17536	0.164807
0.161872	0.156944
0.145489	0.125697
	0.13995
	0.101864
KIF22 Knockdown, Doxycycline
GFP	KIF22-GFP	KIF22-GFP R149Q	KIF22-GFP P148L	KIF22-GFP P148S	KIF22-GFP R149L	KIF22-GFP V475G
0.196665	2.31101		1.67654	0.770838	2.85711
0.146455	1.6298		3.33442	3.6667	1.14626
0.207712	2.52443		1.20875	1.82644	1.35017
0.166678	3.25749		0.927554	1.77955
0.187536	3.22339		1.82834	0.895517
	1.14665		1.9534
			0.667403
			2.64822
				2.52525	0.925355
			3.15866	1.12837	1.06589
		2.24671	0.947185	0.570754	0.896126	1.22134
		3.95721	2.90345	1.9788	0.486893	4.17694
		3.2218	4.99086	1.82756	1.26673	1.34615
		1.79982	5.45416	0.83224	0.788067	1.47669
		1.45208	1.71725	1.21663	2.10525	1.90986
		2.07947	3.72146	0.950779	0.772991	0.953284
0.117957	2.47506	1.85769	3.70978	0.683472	0.578931	2.11826
0.136876	0.805368	2.90521	5.76429	1.23188	0.616443	1.84692
0.116595	0.992035	2.03654	3.00846	1.83485	0.819744	1.66122
0.130214	1.97901	2.24229	2.07574			3.12059
0.121941	1.58544	0.879993	2.71854	0.389014	1.26564	1.25381
0.101952	1.034			0.907017	1.71522	2.8647
0.100853	1.52846			4.41648	1.5814
0.114952	1.72274	1.22915	4.34579	2.10607	1.8654
0.111338	1.65796	1.26887	2.03952	3.6463	2.16134	2.09017
0.122968	2.98346	1.2642	1.32257	1.8388	0.755138	1.35441
0.114081		0.193215	1.28995	1.84523	2.15098	4.39699
		1.19823	1.67074	1.4054	1.23049	1.57504
		1.90293	1.08706	2.72658	2.27375	1.51376
0.1404	3.55384	0.146951	5.10591	2.15477	1.57228	4.10679
0.14362	3.16385	2.6441	1.5873	2.30654	1.39115	1.87377
0.124149	1.04032	0.438872		1.54611	1.58288	2.7961
0.162788	2.56659	0.819738			0.760883	2.40694
0.172957	2.77843	0.701698				1.68106
0.148362	1.59031	0.667777				1.62311
0.141474	2.77199	1.08704
0.175601	4.71725
0.160902	1.05143					0.808712
0.152245	3.3809	2.28595				0.77623
		2.70662				0.660677
		2.21863				3.47678
		1.41525				0.358415
		4.53115				3.40287
		3.42339				0.606763
		1.57505				1.55916
		2.54009				1.13755
						0.142832
