# Supplementary material for: Pathogenic mutations in the chromokinesin KIF22 disrupt anaphase chromosome segregation
Source: eLife. 2022 Jun 22;11:e78653. doi: 10.7554/eLife.78653 (PMC9302971; doi:10.7554/eLife.78653)
Supplement: Figure 3—source data 1. — Measurements of relative polar ejection forces in HeLa-Kyoto cells expressing KIF22-GFP with pathogenic mutations. [file elife-78653-fig3-data1.zip]

Archive with 3 entries (2 files):
- Figure 3 - Source Data 1/
- Figure 3 - Source Data 1/F3 Polar Ejection Forces HeLaK.xlsx
- __MACOSX/Figure 3 - Source Data 1/._F3 Polar Ejection Forces HeLaK.xlsx
