# Supplementary material for: Pathogenic mutations in the chromokinesin KIF22 disrupt anaphase chromosome segregation
Source: eLife. 2022 Jun 22;11:e78653. doi: 10.7554/eLife.78653 (PMC9302971; doi:10.7554/eLife.78653)
Supplement: Figure 4—source data 1. — Distances between segregating chromosome masses during anaphase in HeLa-Kyoto cells expressing KIF22-GFP with pathogenic mutations. Rates of cytokinesis failure and distances between chromosomes masses at the time of furrow ingression. [file elife-78653-fig4-data1.zip]

Archive with 5 entries (4 files):
- Figure 4 - Source Data 1/
- Figure 4 - Source Data 1/F4 Anaphase Recongression.xlsx
- __MACOSX/Figure 4 - Source Data 1/._F4 Anaphase Recongression.xlsx
- Figure 4 - Source Data 1/F4 Cytokinesis Failure.xlsx
- __MACOSX/Figure 4 - Source Data 1/._F4 Cytokinesis Failure.xlsx
