# Supplementary material for: Pathogenic mutations in the chromokinesin KIF22 disrupt anaphase chromosome segregation
Source: eLife. 2022 Jun 22;11:e78653. doi: 10.7554/eLife.78653 (PMC9302971; doi:10.7554/eLife.78653)
Supplement: Figure 5—source data 1. — Distances between segregating chromosome masses, spindle poles, and centromeres during anaphase in HeLa-Kyoto cells expressing KIF22-GFP with pathogenic mutations. [file elife-78653-fig5-data1.zip]

Archive with 3 entries (2 files):
- Figure 5 - Source Data 1/
- Figure 5 - Source Data 1/F5 Anaphase Poles Centromeres.xlsx
- __MACOSX/Figure 5 - Source Data 1/._F5 Anaphase Poles Centromeres.xlsx
