# Supplementary material for: Pathogenic mutations in the chromokinesin KIF22 disrupt anaphase chromosome segregation
Source: eLife. 2022 Jun 22;11:e78653. doi: 10.7554/eLife.78653 (PMC9302971; doi:10.7554/eLife.78653)
Supplement: Figure 6—source data 1. — Solidity of nuclei of HeLa-Kyoto cells expressing KIF22-GFP with pathogenic mutations. Solidity of nuclei of cells treated with nocodazole and reversine, measured before and after mitosis. [file elife-78653-fig6-data1.zip › Figure 6 - Source Data 1/F6 Nocodazole Reversine.xlsx]

## Sheet: Sheet1
Pre-Mitosis						Post-Mitosis
GFP	KIF22-GFP	KIF22-GFP R149Q	KIF22-GFP V475G			GFP	KIF22-GFP	KIF22-GFP R149Q	KIF22-GFP V475G
0.949	0.938	0.946	0.914			0.866	0.914	0.95	0.881
0.963	0.94	0.958	0.92			0.947	0.913	0.954	0.91
0.954	0.878	0.956	0.935			0.941	0.869	0.948	0.943
0.945	0.944	0.953	0.944			0.908	0.905	0.822	0.91
0.953	0.947	0.92	0.945			0.899	0.936	0.818	0.955
0.948	0.961	0.906	0.959			0.939	0.95	0.917	0.928
0.942	0.95	0.953	0.953			0.96	0.968	0.937	0.93
0.942	0.942	0.945	0.965			0.92	0.918	0.926	0.925
0.946	0.952	0.947	0.958			0.966	0.938	0.898	0.937
0.96	0.941	0.944	0.938			0.899	0.964	0.947	0.959
0.966	0.964	0.943	0.927			0.97	0.928	0.937	0.934
0.954	0.956	0.946	0.964			0.949	0.949	0.948	0.885
0.961	0.945		0.936			0.946	0.946		0.936
0.968	0.93		0.943			0.967	0.944		0.814
0.959	0.944		0.945			0.959	0.935		0.949
0.935			0.942			0.937			0.937
0.952			0.933			0.951			0.929
0.933	0.954		0.958			0.931	0.815		0.921
0.956	0.949		0.937			0.966	0.951		0.945
0.892			0.956			0.849			0.862
0.951	0.95	0.953	0.944			0.95	0.948	0.954	0.956
0.929	0.974	0.957	0.952			0.921	0.956	0.876	0.943
0.929	0.954	0.932	0.951			0.935	0.933	0.95	0.967
0.937	0.938	0.954	0.936			0.891	0.919	0.948	0.902
0.943	0.944	0.962	0.955			0.832	0.943	0.956	0.95
	0.952	0.95	0.954				0.957	0.97	0.919
	0.977	0.962	0.953				0.904	0.942	0.956
	0.959	0.96	0.929				0.935	0.923	0.926
	0.934	0.956	0.957				0.942	0.939	0.932
	0.946	0.954	0.955				0.928	0.963	0.962
	0.943	0.973	0.949				0.945	0.933	0.908
	0.959	0.963	0.955				0.925	0.949	0.949
	0.948	0.937	0.96				0.933	0.866	0.97
	0.942	0.922	0.959				0.943	0.953	0.959
	0.958	0.941	0.954				0.942	0.837	0.955
	0.956	0.924					0.907	0.934
	0.937	0.931					0.936	0.886
	0.904	0.953					0.883	0.943
	0.931	0.935					0.9	0.92
		0.935						0.951
		0.953						0.965
		0.942						0.942
		0.95						0.949
		0.959						0.925
		0.944						0.959
		0.973						0.895
		0.955						0.96
		0.925						0.923
		0.935						0.939
		0.965						0.954
		0.944						0.89
		0.914						0.945
		0.939						0.942
		0.952						0.934
		0.96						0.936
		0.964						0.95
0.935	0.959	0.962	0.953			0.964	0.93	0.944	0.967
0.918	0.956	0.939	0.97			0.957	0.968	0.948	0.886
0.959	0.935	0.943	0.954			0.944	0.893	0.942	0.951
0.948	0.945	0.936	0.954			0.952	0.929	0.954	0.963
0.955	0.957	0.942	0.969			0.9	0.949	0.922	0.965
0.923	0.913	0.953	0.949			0.969	0.937	0.945	0.95
0.952	0.894	0.962	0.958			0.939	0.938	0.949	0.953
0.959	0.93	0.928	0.954			0.955	0.95	0.957	0.947
0.931	0.948	0.952	0.961			0.952	0.935	0.964	0.939
0.96	0.912	0.963	0.957			0.941	0.936	0.944	0.938
0.958	0.953	0.956	0.954			0.941	0.938	0.949	0.95
0.964	0.933	0.955	0.953			0.905	0.938	0.957	0.944
0.969	0.945	0.95	0.958			0.959	0.942	0.918	0.941
0.959	0.943	0.938	0.934			0.93	0.931	0.968	0.954
0.97	0.953	0.959	0.945			0.928	0.948	0.936	0.947
0.959	0.954	0.952	0.951			0.969	0.961	0.967	0.948
0.951	0.943	0.967	0.939			0.94	0.947	0.944	0.95
0.879	0.947	0.954	0.956			0.848	0.95	0.948	0.961
0.951	0.959	0.947	0.949			0.932	0.945	0.966	0.959
0.933	0.967	0.93	0.922			0.932	0.956	0.949	0.926
0.959	0.957	0.945	0.941			0.962	0.95	0.927	0.946
0.946	0.911	0.948	0.925			0.959	0.962	0.921	0.928
0.918	0.938	0.94	0.946			0.96	0.891	0.938	0.935
0.955	0.952	0.963	0.953			0.938	0.942	0.967	0.948
0.96		0.944	0.97			0.961		0.926	0.949
0.93		0.933	0.885			0.945		0.923	0.892
0.924		0.921	0.922			0.932		0.902	0.93
0.945		0.944	0.952			0.941		0.953	0.886
0.955			0.954			0.938			0.904
0.927			0.955			0.958			0.949
0.962			0.95			0.944			0.958
			0.96						0.916
