# Supplementary material for: Pathogenic mutations in the chromokinesin KIF22 disrupt anaphase chromosome segregation
Source: eLife. 2022 Jun 22;11:e78653. doi: 10.7554/eLife.78653 (PMC9302971; doi:10.7554/eLife.78653)
Supplement: Figure 6—figure supplement 1—source data 1. — Solidity of nuclei of RPE-1 cells expressing KIF22-GFP with pathogenic mutations. [file elife-78653-fig6-figsupp1-data1.zip]

Archive with 3 entries (2 files):
- Figure 6 - Figure Supplement 1 - Source Data 1/
- Figure 6 - Figure Supplement 1 - Source Data 1/F6 FS1 Nuclear Solidity RPE1.xlsx
- __MACOSX/Figure 6 - Figure Supplement 1 - Source Data 1/._F6 FS1 Nuclear Solidity RPE1.xlsx
