# Supplementary material for: Pathogenic mutations in the chromokinesin KIF22 disrupt anaphase chromosome segregation
Source: eLife. 2022 Jun 22;11:e78653. doi: 10.7554/eLife.78653 (PMC9302971; doi:10.7554/eLife.78653)
Supplement: Figure 7—source data 1. — Cell counts measuring the proliferation of HeLa-Kyoto cells expressing KIF22-GFP with pathogenic mutations. Outcomes of divisions of cells with abnormal nuclear shape. [file elife-78653-fig7-data1.zip]

Archive with 5 entries (4 files):
- Figure 7 - Source Data 1/
- Figure 7 - Source Data 1/F7 Proliferation.xlsx
- __MACOSX/Figure 7 - Source Data 1/._F7 Proliferation.xlsx
- Figure 7 - Source Data 1/F7 Division of Abnormal Nuclei.xlsx
- __MACOSX/Figure 7 - Source Data 1/._F7 Division of Abnormal Nuclei.xlsx
