# Supplementary material for: Pathogenic mutations in the chromokinesin KIF22 disrupt anaphase chromosome segregation
Source: eLife. 2022 Jun 22;11:e78653. doi: 10.7554/eLife.78653 (PMC9302971; doi:10.7554/eLife.78653)
Supplement: Figure 8—source data 1. — Measurements of relative polar ejection forces, distances between segregating chromosome masses, and nuclear solidity of HeLa-Kyoto cells expressing KIF22-GFP with mutations at T463. [file elife-78653-fig8-data1.zip]

Archive with 7 entries (6 files):
- Figure 8 - Source Data 1/
- Figure 8 - Source Data 1/F8 Polar Ejection Force T463.xlsx
- __MACOSX/Figure 8 - Source Data 1/._F8 Polar Ejection Force T463.xlsx
- Figure 8 - Source Data 1/F8 Anaphase T463.xlsx
- __MACOSX/Figure 8 - Source Data 1/._F8 Anaphase T463.xlsx
- Figure 8 - Source Data 1/F8 Nuclear Solidity T463.xlsx
- __MACOSX/Figure 8 - Source Data 1/._F8 Nuclear Solidity T463.xlsx
