# Supplementary material for: Pathogenic mutations in the chromokinesin KIF22 disrupt anaphase chromosome segregation
Source: eLife. 2022 Jun 22;11:e78653. doi: 10.7554/eLife.78653 (PMC9302971; doi:10.7554/eLife.78653)
Supplement: Figure 8—figure supplement 1—source data 1. — KIF22 expression levels in HeLa-Kyoto cells expressing KIF22-GFP with mutations at T463. Broadness of segregating anaphase chromosome masses in cells expressing KIF22-GFP T463A. [file elife-78653-fig8-figsupp1-data1.zip]

Archive with 5 entries (4 files):
- Figure 8 - Figure Supplement 1 - Source Data 1/
- Figure 8 - Figure Supplement 1 - Source Data 1/F8 FS1 Anaphase Broadness T463.xlsx
- __MACOSX/Figure 8 - Figure Supplement 1 - Source Data 1/._F8 FS1 Anaphase Broadness T463.xlsx
- Figure 8 - Figure Supplement 1 - Source Data 1/F8 FS1 KIF22 Expression Level T463.xlsx
- __MACOSX/Figure 8 - Figure Supplement 1 - Source Data 1/._F8 FS1 KIF22 Expression Level T463.xlsx
