# Supplementary material for: Pathogenic mutations in the chromokinesin KIF22 disrupt anaphase chromosome segregation
Source: eLife. 2022 Jun 22;11:e78653. doi: 10.7554/eLife.78653 (PMC9302971; doi:10.7554/eLife.78653)
Supplement: Figure 8—figure supplement 1—source data 1. — KIF22 expression levels in HeLa-Kyoto cells expressing KIF22-GFP with mutations at T463. Broadness of segregating anaphase chromosome masses in cells expressing KIF22-GFP T463A. [file elife-78653-fig8-figsupp1-data1.zip › Figure 8 - Figure Supplement 1 - Source Data 1/F8 FS1 Anaphase Broadness T463.xlsx]

## Sheet: Sheet1
Minutes After Anaphase Onset	KIF22-GFP																																																KIF22-GFP T463A
3	5.49168	5.77699	8.69619	6.61597	4.92874	4.32098	5.93355	6.65781	4.54897	5.62482	6.94153	6.60448	7.19658	6.56632	6.49242	5.79783	3.59488	6.84996	6.33299	4.79694	6.0446	6.08398	4.71216	5.18069																									5.86113
4	4.6451	3.9611	8.0334	6.8615	4.812	4.0801	6.2409	6.0231	4.1265	4.67	6.0715	5.8719	6.826	5.7488	6.3611	5.3443	5.8065	3.5688	5.6659	4.7488	5.6537	5.7831	4.0499	4.2988																									5.9097
5	3.2788	3.7116	7.5347	7.1705	4.496	3.9726	5.9998	5.5548	3.7741	4.305	5.8397	5.3405	6.1591	5.0164	5.725	5.0253	6.7161	6.3821	5.2829	4.5555	4.9934	4.7992	3.6871	3.7136																									5.9544
6	3.296	3.7423	6.5129	7.8772	4.2197	3.5982	5.9998	5.5548	3.6519	3.3271	4.8079	4.7894	5.947	3.8668	5.3548	4.8581	6.6784	5.2851	5.2718	4.4219	4.7041	4.4609	3.5569	3.5196																									5.8264
7	3.4029	4.0357	6.4969	7.6991	3.8132	3.2823	2.9838	5.0032	3.4943	3.3784	4.3703	4.5291	5.5002	3.824	4.3169	4.3226	7.7183	5.0362	5.152	3.7857	4.4367	3.9908	3.484	3.4699																									5.8519
8	3.4489	4.0198	6.6804	8.1464	3.6001	3.1275	3.4347	4.8141	3.3431	3.4749	3.7566	4.1825	4.8874	4.0101	4.258	4.3225	7.1089	4.6122	5.3747	4.4715	4.2305	4.0709	3.6478	3.5673																									5.9387
9	3.6647	4.2207	5.4335	8.2428	3.4604	3.0971	4.2133	4.4766	3.4048	3.5217	3.9371	3.9607	4.2377	4.1257	3.9382	4.0284	7.2757	5.0088	4.0279	4.3951	4.0634	3.8441	3.8477	3.8071																									6.2755
10	3.9705	4.3003	6.0219	8.0231	3.6452	3.1833	4.5743	4.5901	3.5842	3.5182	4.0222	4.2665	4.3945	4.2796	4.0057	4.1979	7.7801	4.9058	5.8136	4.9789	4.1079	4.3557	4.1181	4.2765																									6.4147
11	4.6395	4.6918	6.0605	7.4124	3.6337	3.1359	5.015	4.8035	3.7845	3.7336	4.4202	4.5147	4.3245	4.8448	4.2294	4.4739	7.8528	4.7271	6.4491	5.435	4.3664	4.4604	4.6724	4.7727																									6.4441
12	5.0306	5.0341	5.6634	7.8135	3.4951	3.1954	5.105	5.0622	4.1072	4.127	4.7792	4.8583	4.389	5.1415	4.5145	4.623	8.2039	4.4572	7.7266	5.3429	4.68	5.1093	5.363	5.1665																									6.5829
13	5.45	5.1828	6.2241	7.6551	3.7434	3.4677	5.0164	5.2443	4.5676	4.2899	5.0374	5.1696	4.4893	5.5367	4.7254	5.0106	8.2177	5.4453	8.4826	5.9695	4.8629	5.5027	5.4767	5.2303																									6.8413
[truncated: 47 more columns]
