# Supplementary material for: Pathogenic mutations in the chromokinesin KIF22 disrupt anaphase chromosome segregation
Source: eLife. 2022 Jun 22;11:e78653. doi: 10.7554/eLife.78653 (PMC9302971; doi:10.7554/eLife.78653)
Supplement: Figure 8—figure supplement 1—source data 1. — KIF22 expression levels in HeLa-Kyoto cells expressing KIF22-GFP with mutations at T463. Broadness of segregating anaphase chromosome masses in cells expressing KIF22-GFP T463A. [file elife-78653-fig8-figsupp1-data1.zip › Figure 8 - Figure Supplement 1 - Source Data 1/F8 FS1 KIF22 Expression Level T463.xlsx]

## Sheet: Sheet1
Control Knockdown, Untreated
GFP	KIF22-GFP	KIF22-GFP T463D	KIF22-GFP T463A
0.752013	0.912115	0.993338	0.938716
0.621753	0.811831	1.01075	1.09575
0.820463	1.13107	0.965504	0.893538
0.508569	1.10221	1.12379	1.072
1.18312	1.04278	1.0449
1.03593		0.861711
2.83545
0.793238
0.759802
0.796604
0.893068
0.995254	0.981767	1.22147	0.897469
0.978453	1.17802	0.860443	1.09756
1.05528	0.552606	0.866904	0.936
0.982362	0.484675	0.926675	0.890517
0.839497	0.712802	1.12924	0.88247
0.741978	1.0548	0.764952	1.10066
1.03938	1.33512	1.02331	1.06884
0.989205	1.09251	1.07869	1.02729
1.10765	1.2813	1.03828	0.814685
1.05241	1.3264	1.09003	0.938392
1.21854			1.15239
			1.14506
			1.04868
0.996332	0.956216	0.72055	0.770694
0.813449	1.23189	1.02969	0.954658
0.987026	1.09973	0.980014	0.891393
0.986387	1.06391	0.742001	1.04147
1.06008	0.926728	1.15242	1.16057
1.14797	0.917118	1.14901	1.14386
1.17897	0.847474	1.19929	1.10355
0.98713	0.612982	1.15278	1.08377
0.991204	1.03127	1.06491	1.02125
0.851449	1.31268	0.93511	0.783767
		0.859844	0.985757
		1.01438	1.02556
			1.04575
			0.987941
Control Knockdown, Doxycycline
GFP	KIF22-GFP	KIF22-GFP T463D	KIF22-GFP T463A
0.967466	1.19086	1.59461	3.27206
0.912106	1.52621	1.80442	3.84937
0.749631	2.97863	1.63457	1.63512
0.784022	2.4579	0.831133	2.46502
0.928782	1.27372		1.12094
0.839914
0.771153
0.913475
0.970128
0.930937	1.90571	1.40713	2.50595
0.699414	1.11279	1.81696	2.81192
0.931661	1.45869	1.91605	2.10016
1.3192	3.67699	1.55012	4.08
1.45166	1.38307	1.2835	1.86869
1.1005	2.53412	1.04361	1.25846
1.11622	2.37157	2.92957	1.49815
1.55808	1.34311	1.04089	2.48557
0.795465	2.00573	1.58082	4.92064
	2.11088	1.55518	4.03307
			3.45564
			2.86944
1.01336	2.07718	1.01079	2.36567
1.05286	4.62558	1.3242	1.94819
0.955584	6.57445	1.29931	1.72589
0.873674	4.65277	0.833947	0.906794
0.685939	1.691	1.68361	3.73663
0.67911	1.46426	1.06191	1.9709
0.590276	7.1339	1.57334	1.43189
1.231	1.53219	1.58472	2.72467
1.10861	2.30824	2.96403	2.00791
0.881719	3.90592	1.03138	3.61358
0.879375	2.84914	0.72055	2.22719
	2.83227	1.02969	2.2172
		0.980014
KIF22 Knockdown, Untreated
GFP	KIF22-GFP	KIF22-GFP T463D	KIF22-GFP T463A
0.163178	0.186528	0.160865	0.127687
0.16097	0.204939	0.12636	0.13899
0.182471	0.160845	0.145061	0.122602
0.161626	0.177502	0.138902	0.137111
0.138503	0.216769	0.150617	0.146262
0.160351			0.171639
0.150561			0.125972
0.167441
0.158681	0.187001	0.153439	0.13323
0.177762	0.172774	0.160237	0.114765
0.177276	0.171122	0.135522	0.107273
0.157637	0.130123	0.146785	0.13825
0.150588	0.141197	0.148074	0.150003
0.165833	0.133602	0.136393	0.145741
0.186416	0.172188	0.146266	0.133978
0.150355	0.153103	0.144229	0.1601
	0.159294	0.136517	0.140873
		0.172473	0.16508
			0.142618
0.120102	0.136473	0.160851	0.124683
0.128311	0.156457	0.17449	0.143959
0.121121	0.214116	0.159159	0.118352
0.119331	0.192176	0.181584	0.148045
0.124341	0.204524	0.131173	0.15474
0.127563	0.149068	0.158461	0.155728
0.082162	0.214269	0.172849	0.184337
0.101566	0.213223	0.136684	0.140644
0.086126	0.244199
	0.181944
	0.177837
	0.173406
KIF22 Knockdown, Doxycycline
GFP	KIF22-GFP	KIF22-GFP T463D	KIF22-GFP T463A
0.135446	3.11505	1.20696	0.229649
0.151607	1.25945	4.02268	1.02689
0.15465	0.685439	3.43608	1.62455
0.140836	1.91659	2.03623	2.41229
0.140657	3.01909	1.758	1.44595
0.147726	1.36152
0.155295	1.9339
0.134697	1.8112
0.143933
0.201363	1.00896	0.881499	5.54024
0.157567	1.8238	0.882043	2.22195
0.180735	2.6535	0.376144	3.76016
0.182377	2.23671	1.89847	0.927098
0.155126	0.952205	0.831634	3.48222
0.167487	1.80985	2.03046	1.84071
0.21039	0.688288	1.91611	0.267455
0.208041	2.46517	0.92699	2.36564
0.147711	1.30893	1.05984	2.45845
0.206939		1.41831	3.9819
		2.58788	1.77558
			1.24576
0.073001	5.18146	1.37023	2.42591
0.080351	2.36273	1.33669	0.243869
0.081506	0.733291	1.95666	2.04649
0.094257	2.26735	1.27695	4.64166
0.095673	2.66088	1.90736	1.7977
0.093627	1.855	3.11509	3.20804
0.09899	3.20747	2.36841	3.74358
0.085935	0.786466	1.17827	6.00431
0.078243	2.56195	1.34634	1.88655
	3.26121	0.930761
	3.22335	1.20478
		1.21378
		1.56811
		1.327
		3.896
