# Supplementary material for: Pathogenic mutations in the chromokinesin KIF22 disrupt anaphase chromosome segregation
Source: eLife. 2022 Jun 22;11:e78653. doi: 10.7554/eLife.78653 (PMC9302971; doi:10.7554/eLife.78653)
Supplement: Figure 9—source data 1. — Measurements of relative polar ejection forces, distances between segregating chromosome masses, and nuclear solidity of HeLa-Kyoto cells expressing KIF22-GFP with mutations at T158. [file elife-78653-fig9-data1.zip]

Archive with 7 entries (6 files):
- Figure 9 - Source Data 1/
- Figure 9 - Source Data 1/F9 Anaphase T158.xlsx
- __MACOSX/Figure 9 - Source Data 1/._F9 Anaphase T158.xlsx
- Figure 9 - Source Data 1/F9 Nuclear Solidity T158.xlsx
- __MACOSX/Figure 9 - Source Data 1/._F9 Nuclear Solidity T158.xlsx
- Figure 9 - Source Data 1/F9 Polar Ejection Force T158.xlsx
- __MACOSX/Figure 9 - Source Data 1/._F9 Polar Ejection Force T158.xlsx
