# Supplementary material for: Pathogenic mutations in the chromokinesin KIF22 disrupt anaphase chromosome segregation
Source: eLife. 2022 Jun 22;11:e78653. doi: 10.7554/eLife.78653 (PMC9302971; doi:10.7554/eLife.78653)
Supplement: Figure 9—source data 1. — Measurements of relative polar ejection forces, distances between segregating chromosome masses, and nuclear solidity of HeLa-Kyoto cells expressing KIF22-GFP with mutations at T158. [file elife-78653-fig9-data1.zip › Figure 9 - Source Data 1/F9 Polar Ejection Force T158.xlsx]

## Sheet: Sheet1
Control Knockdown						KIF22 Knockdown
GFP	KIF22-GFP	KIF22-GFP T158D	KIF22-GFP T158A			GFP	KIF22-GFP	KIF22-GFP T158D	KIF22-GFP T158A
3.7171	4.3222	4.0629	4.5815			1.556	4.0629	3.0255	4.2358
3.5442	4.3222	4.4086	4.5815			2.0747	3.4578	3.112	3.2849
3.0255	3.9764	3.6307	3.8035			3.2849	3.2849	4.1493	3.5442
3.8035	4.0629	4.1493	4.9273			3.1984	3.5442	3.2849	3.5442
4.668	4.2358	3.9764	3.1984			1.7289	3.5442	3.2849	4.2358
4.1493	3.8035	3.89	4.0629			2.9391	3.7171	3.7171	1.7289
3.5442	3.6307	2.8527	4.5815			3.7171	3.9764	3.7171	4.3222
5.2731	3.89	3.89	4.3222			1.0373	5.1002	3.112	3.1984
4.0629	3.4578	4.3222	3.7171			3.2849	5.0138	4.0629	4.0629
3.6307	4.4086	2.6798	3.112			2.4204	3.6307	3.89	3.2849
4.2358	3.6307	3.9764	3.9764			2.5069	4.3222	4.2358	3.0255
3.8035	3.9764	4.1493	3.5442			2.334	3.2849	3.9764	4.4086
4.3222	3.2849	3.4578	3.8035			3.4578	4.1493	3.2849	3.3713
4.668	3.0255	3.5442	3.6307			1.2967		3.2849	3.0255
3.8035	3.1984	4.0629	3.89			0.1729		3.3713	3.5442
4.1493	4.4951	4.1493	3.7171			2.334		4.9273
	3.8035		4.1493			3.5442
	3.4578		3.5442			2.5069
			3.8035
						3.5442	3.7171	3.5442	4.0629
4.0629	3.4578	4.4086	3.9764			1.4695	2.9391	3.9764	3.89
3.3713	3.7171	4.0629	5.7053			2.9391	3.0255	4.0629	4.4951
4.1493	3.9764	3.1984	4.2358			1.9018	3.9764	5.0138	3.7171
4.4951	3.4578	4.7544	4.1493			0.0864	3.5442	4.0629	3.6307
4.0629	3.9764	3.9764	3.4578			1.8153	3.8035	3.8035	4.3222
3.4578	4.3222	3.9764	4.4086			1.7289	3.8035	3.8035	3.89
4.5815	3.8035	3.1984	4.0629			0.4322	4.2358	2.1611	4.1493
3.4578	4.4086	4.0629	4.1493			3.3713	4.5815	4.1493	4.1493
4.2358	4.0629	4.0629	4.3222			2.9391	3.8035	4.4086	4.4951
	2.5933					3.1984	4.4086	4.1493	3.8035
	4.0629					2.5933		4.0629
						2.5933
2.0747	3.8035	4.7544	3.7171
2.5933	4.4086	4.4951	3.5442			2.0747	3.8035	4.7544	3.7171
3.8035	4.4951	4.7544	3.5442			2.5933	4.4086	4.4951	3.5442
1.4695	3.0255	4.668	3.112			3.8035	4.4951	4.7544	3.5442
1.9018	4.4951	4.0629	4.3222			1.4695	3.0255	4.668	3.112
2.8527	4.668	3.1984	0.3458			1.9018	4.4951	4.0629	4.3222
3.8035	3.5442		4.8409			2.8527	4.668	3.1984	0.3458
3.112	5.0138		5.2731			3.8035	3.5442		4.8409
	6.6562					3.112	5.0138		5.2731
	4.668						6.6562
	4.1493						4.668
							4.1493
