# Supplementary material for: Pathogenic mutations in the chromokinesin KIF22 disrupt anaphase chromosome segregation
Source: eLife. 2022 Jun 22;11:e78653. doi: 10.7554/eLife.78653 (PMC9302971; doi:10.7554/eLife.78653)
Supplement: Figure 9—figure supplement 1—source data 1. — KIF22 expression levels in HeLa-Kyoto cells expressing KIF22-GFP with mutations at T134. [file elife-78653-fig9-figsupp1-data1.zip]

Archive with 3 entries (2 files):
- Figure 9 - Figure Supplement 1 - Source Data 1/
- Figure 9 - Figure Supplement 1 - Source Data 1/F9 FS1 KIF22 Expression T134.xlsx
- __MACOSX/Figure 9 - Figure Supplement 1 - Source Data 1/._F9 FS1 KIF22 Expression T134.xlsx
